# Supplementary material for: Manufacturer’s Encroachment and Carbon Emission Reduction Decisions Considering Cap-and-Trade Regulation and Consumers’ Low-Carbon Preference
Source: Int J Environ Res Public Health. 2022 Aug 21;19(16):10407. doi: 10.3390/ijerph191610407 (PMC9408328; doi:10.3390/ijerph191610407)
Supplement: Supplementary file 1 [file ijerph-19-10407-s001.zip]

Archive with 1 entries (1 files):
- applendix.pdf
